# Supplementary material for: Review: Veratrum californicum Alkaloids
Source: Molecules. 2021 Sep 30;26(19):5934. doi: 10.3390/molecules26195934 (PMC8513088; doi:10.3390/molecules26195934)
Supplement: Supplementary file 1 [file molecules-26-05934-s001.zip]

Archive with 1 entries (1 files):
- molecules-1389857-supplementary.pdf
